# Supplementary material for: Odour conditioning of positive affective states: Rats can learn to associate an odour with being tickled
Source: PLoS One. 2019 Jun 12;14(6):e0212829. doi: 10.1371/journal.pone.0212829 (PMC6561538; doi:10.1371/journal.pone.0212829)
Supplement: S1 Dataset — Data on 50 kHz ultrasonic vocalisations (USVs) in sessions 1 and 5 and in the Triple Odour test, as well as behaviour data from session 5, Triple Odour test and the T-Maze test. (XLSX) [file pone.0212829.s001.xlsx]

## Sheet: USVs in session 1 and 5
Date	Rat	Tickling day	Odour	Treat	T_onTHEday	Tickling	Treat	USV/min-T	USV/min-P	Anti (n)	20kHz_1-0	20kHz_n
13.11.2017	3	1	A	Con	Con	Non	0	0.75	1	13	0	0
13.11.2017	4	1	A	Con	Con	Non	0	0	0	0	0	0
13.11.2017	9	1	A	Con	Con	Non	0	0.75	1	2	0	0
13.11.2017	10	1	A	Con	Con	Non	0	28.5	36	97	0	0
13.11.2017	15	1	A	Con	Con	Non	0	0	0	1	0	0
13.11.2017	16	1	A	Con	Con	Non	0	0	0	10	0	0
13.11.2017	21	1	A	Con	Con	Non	0	0	4	1	0	0
13.11.2017	22	1	A	Con	Con	Non	0	0	0	12	0	0
14.11.2017	3	1	B	Con	Con	Non	0	11.25	15	5	0	0
14.11.2017	4	1	B	Con	Con	Non	0	0	0	0	0	0
14.11.2017	9	1	B	Con	Con	Non	0	0	1	3	0	0
14.11.2017	10	1	B	Con	Con	Non	0	41.25	37	83	0	0
14.11.2017	15	1	B	Con	Con	Non	0	0	1	0	0	0
14.11.2017	16	1	B	Con	Con	Non	0	0	0	7	0	0
14.11.2017	21	1	B	Con	Con	Non	0	4.5	4	2	0	0
14.11.2017	22	1	B	Con	Con	Non	0	22.5	14	21	0	0
27.11.2017	3	5	A	Con	Con	Non	0	130.5	129	115	0	0
27.11.2017	4	5	A	Con	Con	Non	0	32.25	33	37	0	0
27.11.2017	9	5	A	Con	Con	Non	0	15	15	54	0	0
27.11.2017	10	5	A	Con	Con	Non	0	39	41	79	0	0
27.11.2017	15	5	A	Con	Con	Non	0	27	32	42	0	0
27.11.2017	16	5	A	Con	Con	Non	0	6	6	11	0	0
27.11.2017	21	5	A	Con	Con	Non	0	18.75	14	27	0	0
27.11.2017	22	5	A	Con	Con	Non	0	35.25	26	56	0	0
28.11.2017	3	5	B	Con	Con	Non	0	75	107	77	0	0
28.11.2017	4	5	B	Con	Con	Non	0	14.25	15	33	0	0
28.11.2017	9	5	B	Con	Con	Non	0	4.5	15	22	0	0
28.11.2017	10	5	B	Con	Con	Non	0	15.75	30	50	0	0
28.11.2017	15	5	B	Con	Con	Non	0	25.5	45	31	0	0
28.11.2017	16	5	B	Con	Con	Non	0	2.25	68	17	0	0
28.11.2017	21	5	B	Con	Con	Non	0	0	1	6	0	0
28.11.2017	22	5	B	Con	Con	Non	0	27	70	81	0	0
13.11.2017	5	1	A	TB	No-Tick	Oui	1	0	0	0	0	0
13.11.2017	6	1	A	TB	No-Tick	Oui	1	0	0	7	0	0
13.11.2017	7	1	A	TB	No-Tick	Oui	1	14.25	7	92	0	0
13.11.2017	8	1	A	TB	No-Tick	Oui	1	0	0	9	0	0
13.11.2017	17	1	A	TB	No-Tick	Oui	1	0	0	0	0	0
13.11.2017	18	1	A	TB	No-Tick	Oui	1	0	0	0	1	20
13.11.2017	19	1	A	TB	No-Tick	Oui	1	0	0	0	0	0
13.11.2017	20	1	A	TB	No-Tick	Oui	1	0	0	3	1	24
14.11.2017	1	1	B	TA	No-Tick	Oui	1	14.25	23	29	0	0
14.11.2017	2	1	B	TA	No-Tick	Oui	1	0.75	0	2	0	0
14.11.2017	11	1	B	TA	No-Tick	Oui	1	10.5	6	0	0	0
14.11.2017	12	1	B	TA	No-Tick	Oui	1	0	0	2	0	0
14.11.2017	13	1	B	TA	No-Tick	Oui	1	3.75	12	6	0	0
14.11.2017	14	1	B	TA	No-Tick	Oui	1	14.25	13	5	0	0
14.11.2017	23	1	B	TA	No-Tick	Oui	1	25.5	34	21	0	0
14.11.2017	24	1	B	TA	No-Tick	Oui	1	11.25	5	0	0	0
27.11.2017	5	5	A	TB	No-Tick	Oui	1	72.75	105	107	0	0
27.11.2017	6	5	A	TB	No-Tick	Oui	1	42.75	65	95	0	0
27.11.2017	7	5	A	TB	No-Tick	Oui	1	77.25	105	70	0	0
27.11.2017	8	5	A	TB	No-Tick	Oui	1	11.25	7	21	0	0
27.11.2017	17	5	A	TB	No-Tick	Oui	1	73.5	90	92	0	0
27.11.2017	18	5	A	TB	No-Tick	Oui	1	13.5	14	53	1	0
27.11.2017	19	5	A	TB	No-Tick	Oui	1	54.75	45	32	0	0
27.11.2017	20	5	A	TB	No-Tick	Oui	1	25.5	10	18	0	0
28.11.2017	1	5	B	TA	No-Tick	Oui	1	65.25	81	77	0	0
28.11.2017	2	5	B	TA	No-Tick	Oui	1	48	41	43	0	0
28.11.2017	11	5	B	TA	No-Tick	Oui	1	74.25	63	36	0	0
28.11.2017	12	5	B	TA	No-Tick	Oui	1	69.75	107	23	0	0
28.11.2017	13	5	B	TA	No-Tick	Oui	1	40.5	39	67	0	0
28.11.2017	14	5	B	TA	No-Tick	Oui	1	58.5	80	60	0	0
28.11.2017	23	5	B	TA	No-Tick	Oui	1	89.25	107	118	0	0
28.11.2017	24	5	B	TA	No-Tick	Oui	1	129	52	128	0	0
13.11.2017	1	1	A	TA	Tick	Oui	2	30	129	0	0	0
13.11.2017	2	1	A	TA	Tick	Oui	2	30.75	81	3	0	0
13.11.2017	11	1	A	TA	Tick	Oui	2	7.5	22	0	0	0
13.11.2017	12	1	A	TA	Tick	Oui	2	47.25	56	0	0	0
13.11.2017	13	1	A	TA	Tick	Oui	2	126	131	0	0	0
13.11.2017	14	1	A	TA	Tick	Oui	2	122.25	159	26	0	0
13.11.2017	23	1	A	TA	Tick	Oui	2	150.75	109	15	0	0
13.11.2017	24	1	A	TA	Tick	Oui	2	44.25	87	1	0	0
14.11.2017	5	1	B	TB	Tick	Oui	2	106.5	193	15	1	9
14.11.2017	6	1	B	TB	Tick	Oui	2	83.25	131	1	0	0
14.11.2017	7	1	B	TB	Tick	Oui	2	219	187	9	0	0
14.11.2017	8	1	B	TB	Tick	Oui	2	40.5	67	5	0	0
14.11.2017	17	1	B	TB	Tick	Oui	2	93	129	6	0	0
14.11.2017	18	1	B	TB	Tick	Oui	2	126	109	1	0	0
14.11.2017	19	1	B	TB	Tick	Oui	2	19.5	30	0	0	0
14.11.2017	20	1	B	TB	Tick	Oui	2	81.75	110	1	0	0
27.11.2017	1	5	A	TA	Tick	Oui	2	159.75	178	25	0	0
27.11.2017	2	5	A	TA	Tick	Oui	2	219	157	53	0	0
27.11.2017	11	5	A	TA	Tick	Oui	2	230.25	177	61	0	0
27.11.2017	12	5	A	TA	Tick	Oui	2	259.5	142	38	1	0
27.11.2017	13	5	A	TA	Tick	Oui	2	240	152	21	0	0
27.11.2017	14	5	A	TA	Tick	Oui	2	223.5	173	43	0	0
27.11.2017	23	5	A	TA	Tick	Oui	2	262.5	177	122	0	0
27.11.2017	24	5	A	TA	Tick	Oui	2	285.75	182	99	0	0
28.11.2017	5	5	B	TB	Tick	Oui	2	233.25	174	71	0	0
28.11.2017	6	5	B	TB	Tick	Oui	2	174.75	144	76	0	0
28.11.2017	7	5	B	TB	Tick	Oui	2	292.5	118	76	0	0
28.11.2017	8	5	B	TB	Tick	Oui	2	202.5	130	5	0	0
28.11.2017	17	5	B	TB	Tick	Oui	2	250.5	198	159	0	0
28.11.2017	18	5	B	TB	Tick	Oui	2	252	114	36	0	0
28.11.2017	19	5	B	TB	Tick	Oui	2	195	106	36	0	0
28.11.2017	20	5	B	TB	Tick	Oui	2	242.25	98	9	0	0

## Sheet: Behaviour session 5
Date	Rat	Tickling day	Odour	Treat	T_onTHEday	Tickling	USV/min-T	USV/min-P	Anti (n)	20kHz_1-0	COUP (%)	Focus hand (%)	Sniff (%)	Locomotion (%)	Play jump (%)	Freezing (%)	Grooming (%)	Digging (%)
27.11.2017	1	5	A	TA	Tick	Oui	159.75	178	25	0	1.66667	30	18.3333	35	3.33333	8.33333	0	3.33333
27.11.2017	2	5	A	TA	Tick	Oui	219	157	53	0	5	18.3333	38.3333	13.3333	20	0	0	5
27.11.2017	3	5	A	Con	Con	Non	130.5	129	115	0	0	20	18.3333	51.6667	3.33333	0	3.33333	3.33333
27.11.2017	4	5	A	Con	Con	Non	32.25	33	37	0	16.6667	5	38.3333	40	0	0	0	0
27.11.2017	5	5	A	TB	No-Tick	Oui	72.75	105	107	0	10	15	31.6667	43.3333	0	0	0	0
27.11.2017	6	5	A	TB	No-Tick	Oui	42.75	65	95	0	0	21.6667	33.3333	31.6667	0	0	5	8.33333
27.11.2017	7	5	A	TB	No-Tick	Oui	77.25	105	70	0	8.33333	15	23.3333	25	16.6667	3.33333	0	8.33333
27.11.2017	8	5	A	TB	No-Tick	Oui	11.25	7	21	0	0	3.33333	28.3333	25	0	25	1.66667	16.6667
27.11.2017	9	5	A	Con	Con	Non	15	15	54	0	0	16.6667	53.3333	20	0	10	0	0
27.11.2017	10	5	A	Con	Con	Non	39	41	79	0	11.6667	8.33333	31.6667	38.3333	8.33333	0	1.66667	0
27.11.2017	11	5	A	TA	Tick	Oui	230.25	177	61	0	6.66667	16.6667	33.3333	16.6667	20	6.66667	0	0
27.11.2017	12	5	A	TA	Tick	Oui	259.5	142	38	1	0	45	5	11.6667	20	16.6667	1.66667	0
27.11.2017	13	5	A	TA	Tick	Oui	240	152	21	0	3.33333	36.6667	13.3333	15	18.3333	13.3333	0	0
27.11.2017	14	5	A	TA	Tick	Oui	223.5	173	43	0	1.66667	46.6667	25	8.33333	13.3333	5	0	0
27.11.2017	15	5	A	Con	Con	Non	27	32	42	0	3.33333	8.33333	20	25	8.33333	8.33333	1.66667	25
27.11.2017	16	5	A	Con	Con	Non	6	6	11	0	0	6.66667	25	55	0	5	6.66667	1.66667
27.11.2017	17	5	A	TB	No-Tick	Oui	73.5	90	92	0	3.33333	16.6667	33.3333	40	1.66667	3.33333	1.66667	0
27.11.2017	18	5	A	TB	No-Tick	Oui	13.5	14	53	1	0	11.6667	16.6667	15	0	56.6667	0	0
27.11.2017	19	5	A	TB	No-Tick	Oui	54.75	45	32	0	1.66667	25	33.3333	20	3.33333	0	0	16.6667
27.11.2017	20	5	A	TB	No-Tick	Oui	25.5	10	18	0	0	6.66667	31.6667	38.3333	0	0	23.3333	0
27.11.2017	21	5	A	Con	Con	Non	18.75	14	27	0	1.66667	8.33333	23.3333	28.3333	0	3.33333	1.66667	33.3333
27.11.2017	22	5	A	Con	Con	Non	35.25	26	56	0	5	5	21.6667	63.3333	0	0	3.33333	1.66667
27.11.2017	23	5	A	TA	Tick	Oui	262.5	177	122	0	1.66667	31.6667	30	20	3.33333	13.3333	0	0
27.11.2017	24	5	A	TA	Tick	Oui	285.75	182	99	0	8.33333	40	26.6667	10	10	3.33333	1.66667	0
28.11.2017	1	5	B	TA	No-Tick	Oui	65.25	81	77	0	1.66667	21.6667	25	35	6.66667	1.66667	5	3.33333
28.11.2017	2	5	B	TA	No-Tick	Oui	48	41	43	0	3.33333	20	18.3333	50	5	1.66667	0	1.66667
28.11.2017	3	5	B	Con	Con	Non	75	107	77	0	0	15	30	55	0	0	0	0
28.11.2017	4	5	B	Con	Con	Non	14.25	15	33	0	1.66667	13.3333	55	30	0	0	0	0
28.11.2017	5	5	B	TB	Tick	Oui	233.25	174	71	0	6.66667	31.6667	31.6667	16.6667	11.6667	1.66667	0	0
28.11.2017	6	5	B	TB	Tick	Oui	174.75	144	76	0	1.66667	66.6667	21.6667	3.33333	6.66667	0	0	0
28.11.2017	7	5	B	TB	Tick	Oui	292.5	118	76	0	0	83.3333	13.3333	1.66667	1.66667	0	0	0
28.11.2017	8	5	B	TB	Tick	Oui	202.5	130	5	0	3.33333	28.3333	45	10	6.66667	5	0	1.66667
28.11.2017	9	5	B	Con	Con	Non	4.5	15	22	0	3.33333	10	50	11.6667	3.33333	3.33333	0	18.3333
28.11.2017	10	5	B	Con	Con	Non	15.75	30	50	0	0	16.6667	50	15	0	6.66667	3.33333	8.33333
28.11.2017	11	5	B	TA	No-Tick	Oui	74.25	63	36	0	3.33333	20	23.3333	33.3333	5	6.66667	0	8.33333
28.11.2017	12	5	B	TA	No-Tick	Oui	69.75	107	23	0	6.66667	18.3333	35	5	25	6.66667	0	3.33333
28.11.2017	13	5	B	TA	No-Tick	Oui	40.5	39	67	0	0	18.6441	28.8136	40.678	0	1.69492	6.77966	3.38983
28.11.2017	14	5	B	TA	No-Tick	Oui	58.5	80	60	0	23.3333	20	51.6667	3.33333	0	0	0	1.66667
28.11.2017	15	5	B	Con	Con	Non	25.5	45	31	0	6.66667	25	36.6667	16.6667	3.33333	1.66667	0	10
28.11.2017	16	5	B	Con	Con	Non	2.25	68	17	0	6.66667	16.6667	73.3333	3.33333	0	0	0	0
28.11.2017	17	5	B	TB	Tick	Oui	250.5	198	159	0	5	23.3333	28.3333	13.3333	28.3333	0	0	1.66667
28.11.2017	18	5	B	TB	Tick	Oui	252	114	36	0	1.66667	53.3333	28.3333	0	13.3333	3.33333	0	0
28.11.2017	19	5	B	TB	Tick	Oui	195	106	36	0	0	51.6667	35	1.66667	8.33333	3.33333	0	0
28.11.2017	20	5	B	TB	Tick	Oui	242.25	98	9	0	0	33.3333	41.6667	18.3333	0	6.66667	0	0
28.11.2017	21	5	B	Con	Con	Non	0	1	6	0	5	11.6667	70	10	0	0	3.33333	0
28.11.2017	22	5	B	Con	Con	Non	27	70	81	0	11.6667	13.3333	28.3333	41.6667	5	0	0	0
28.11.2017	23	5	B	TA	No-Tick	Oui	89.25	107	118	0	5	16.6667	50	28.3333	0	0	0	0
28.11.2017	24	5	B	TA	No-Tick	Oui	129	52	128	0	3.33333	20	13.3333	58.3333	3.33333	1.66667	0	0

## Sheet: 3-Odour Test USVs
			USVs per min
Rat	tickling odour	Third Odour	P0	Odour 1	P1	Odour 2	P2	Odour 3	P3
1	A	A	48	32	14	17	0	39	38
2	A	A	52	30	10	31	22	36	12
3	Con	CA	176	113	60	62	58	53	34
4	Con	CB	6	12	4	10	16	23	24
5	B	B	124	80	64	37	46	66	28
6	B	B	60	46	16	18	6	32	16
7	B	B	84	28	4	2	2	14	4
8	B	B	56	60	30	46	46	73	24
9	Con	CB	28	2	2	1	2	14	4
10	Con	CA	44	33	4	5	4	11	0
11	A	A	108	33	12	9	0	23	2
12	A	A	24	29	26	25	8	15	0
13	A	A	94	38	52	31	22	50	46
14	A	A	56	34	16	17	8	21	16
15	Con	CA	66	19	2	11	8	6	6
16	Con	CB	38	5	4	17	6	6	0
17	B	B	100	57	66	66	80	81	44
18	B	B	44	57	82	88	54	109	94
19	B	B	78	32	38	33	14	56	32
20	B	B	58	84	60	55	26	94	14
21	Con	CB	8	13	6	1	4	0	0
22	Con	CA	88	68	94	70	80	44	18
23	A	A	96	70	62	46	68	82	40
24	A	A	108	108	84	57	50	65	32

## Sheet: 3-Odour Test Freezing
RAT	Tick	Odour 3	Third odour	P1-Freq_Freez	P1-Dur_Freez	O1-Freq_Freez	O1-Dur_Freez	P2-Freq_Freez	P2-Dur_Freez	O2-Freq_Freez	O2-Dur_Freez	P3-Freq_Freez	P3-Dur_Freez	O3-Freq_Freez	O3-Dur_Freez	P4-Freq_Freez	P4-Dur_Freez
1	A	A	A	0	0	1	1	2	4	1	4	0	0	2	4	1	1
2	A	A	A	0	0	0	0	0	0	1	1	0	0	1	2	1	1
3	C	A	CA	0	0	1	1	0	0	2	5	0	0	3	12	2	5
4	C	B	CB	0	0	0	0	0	0	0	0	0	0	1	2	0	0
5	B	B	B	0	0	0	0	0	0	1	1	0	0	3	4	4	9
6	B	B	B	0	0	2	2	1	2	2	3	0	0	1	2	0	0
7	B	B	B	1	3	3	6	3	6	6		1	11	7		2	14
8	B	B	B	0	0	0	0	0	0	0	0	0	0	0	0	1	1
9	C	B	CB	0	0	3	4	0	0	0	0	1	1	1	2	1	4
10	C	A	CA	0	0	1	3	1	1	1	2	1	3	2	6	1	8
11	A	A	A	0	0	4	5	0	0	2	5	1	2	1	4	1	2
12	A	A	A	0	0	4	8	2	2	1	1	0	0	1	6	1	10
13	A	A	A	1	2	0	0	0	0	0	0	0	0	4	4	1	2
14	A	A	A	1	4	2	2	1	1	1	1	1	1	0	0	0	0
15	C	A	CA	0	0	0	0	0	0	1	3	0	0	3	14	2	4
16	C	B	CB	0	0	1	1	0	0	0	0	0	0	0	0	0	0
17	B	B	B	1	1	1	1	0	0	2	2	0	0	2	5	2	2
18	B	B	B	0	0	1	1	0	0	0	0	0	0	4	4	1	1
19	B	B	B	0	0	4	8	2	2	3	6	1	3	1	2	0	0
20	B	B	B	0	0	0	0	0	0	0	0	0	0	0	0	1	1
21	C	B	CB	0	0	0	0	3	7	2	2	1	9	3	9	2
22	C	A	CA	0	0	0	0	0	0	0	0	0	0	2	12	3	11
23	A	A	A	0	0	0	0	0	0	0	0	0	0	3	4	2	2
24	A	A	A	0	0	1	3	0	0	1	5	1	1	4	8	2	6

## Sheet: 3-Odour Test Container
RAT	Treat	Odour	Lat_COUP	Dur_COUP	Freq_COUP
1	A	Neu	19	12	5
2	A	Neu	1	8	5
3	C	Neu	2	7	5
4	C	Neu	2	1	1
5	B	Neu	2	11	3
6	B	Neu	2	11	6
7	B	Neu		0	0
8	B	Neu	8	7	2
9	C	Neu	8	3	1
10	C	Neu	2	1	1
11	A	Neu	2	6	2
12	A	Neu	5	9	4
13	A	Neu	1	12	3
14	A	Neu	1	17	5
15	C	Neu	5	10	3
16	C	Neu	0	16	6
17	B	Neu	1	13	3
18	B	Neu	4	17	5
19	B	Neu	5	13	3
20	B	Neu	8	15	3
21	C	Neu	18	11	2
22	C	Neu	3		4
23	A	Neu	2	14	5
24	A	Neu	2	13	7
1	A	Fox	2	11	2
2	A	Fox	3	17	4
3	C	Fox	2	6	3
4	C	Fox	1	18	4
5	B	Fox	2	22	2
6	B	Fox	8	15	3
7	B	Fox	7	1	1
8	B	Fox	2	21	6
9	C	Fox	5	6	1
10	C	Fox	2	9	1
11	A	Fox	2	9	2
12	A	Fox	2	13	2
13	A	Fox	3	16	6
14	A	Fox	9	7	2
15	C	Fox	5	11	3
16	C	Fox	6	23	4
17	B	Fox	9	16	1
18	B	Fox	4	25	3
19	B	Fox	1	12	4
20	B	Fox	2	18	5
21	C	Fox	15	11	4
22	C	Fox	1	21	2
23	A	Fox	1	25	6
24	A	Fox	3	12	2
1	A	AB	12	4	3
2	A	AB	7	10	3
3	C	AB	0	1	1
4	C	AB	3	8	3
5	B	AB	1	7	4
6	B	AB	3	7	3
7	B	AB	2	3	2
8	B	AB	3	6	3
9	C	AB	2	17	7
10	C	AB	8	6	4
11	A	AB	12	1	1
12	A	AB	2	6	2
13	A	AB	37	3	2
14	A	AB	6	13	4
15	C	AB	8	2	1
16	C	AB	5	6	4
17	B	AB	4	10	4
18	B	AB	5	12	5
19	B	AB	3	11	5
20	B	AB	1	11	5
21	C	AB	38	2	1
22	C	AB	0	6	3
23	A	AB	0	12	4
24	A	AB	1	12	4

## Sheet: T-maze data
			Rat	In left arm	In right arm	tickling odour	odour A (s)	odour B (s)	PropA	PropB			Rat	Treat	Odour	At least head in arm (s)
			9	A	B	Con	41	15	0.732143	0.267857			11	A	A	103
			10	B	A	Con	60	13	0.821918	0.178082			12	A	A	54
			15	A	B	Con	81	51	0.613636	0.386364			13	A	A	105
			16	B	A	Con	54	56	0.490909	0.509091			14	A	A	47
			21	A	B	Con	96	23	0.806723	0.193277			23	A	A	65
			22	B	A	Con	54	44	0.55102	0.44898			24	A	A	74
			3	A	B	Con	36	40	0.473684	0.526316			1	A	A	51
			4	B	A	Con	43	71	0.377193	0.622807			2	A	A	63
			11	A	B	A	103	70	0.595376	0.404624			11	A	B	70
			12	B	A	A	54	53	0.504673	0.495327			12	A	B	53
			13	A	B	A	105	21	0.833333	0.166667			13	A	B	21
			14	B	A	A	47	40	0.54023	0.45977			14	A	B	40
			23	A	B	A	65	29	0.691489	0.308511			23	A	B	29
			24	B	A	A	74	60	0.552239	0.447761			24	A	B	60
			1	A	B	A	51	28	0.64557	0.35443			1	A	B	28
			2	B	A	A	63	71	0.470149	0.529851			2	A	B	71
			7	A	B	B	37	32	0.536232	0.463768			7	B	A	37
			8	B	A	B	61	53	0.535088	0.464912			8	B	A	61
			17	A	B	B	51	36	0.586207	0.413793			17	B	A	51
			18	B	A	B	27	70	0.278351	0.721649			18	B	A	27
			19	A	B	B	67	60	0.527559	0.472441			19	B	A	67
			20	B	A	B	46	66	0.410714	0.589286			20	B	A	46
			5	A	B	B	53	50	0.514563	0.485437			5	B	A	53
			6	B	A	B	86	23	0.788991	0.211009			6	B	A	86
													7	B	B	32
													8	B	B	53
													17	B	B	36
													18	B	B	70
													19	B	B	60
													20	B	B	66
													5	B	B	50
													6	B	B	23
													9	Con	A	41
													10	Con	A	60
													15	Con	A	81
													16	Con	A	54
													21	Con	A	96
													22	Con	A	54
													3	Con	A	36
													4	Con	A	43
													9	Con	B	15
													10	Con	B	13
													15	Con	B	51
													16	Con	B	56
													21	Con	B	23
													22	Con	B	44
													3	Con	B	40
													4	Con	B	71
